# Supplementary material for: Nuclear genetic codes with a different meaning of the UAG and the UAA codon
Source: BMC Biol. 2017 Feb 13;15:8. doi: 10.1186/s12915-017-0353-y (PMC5304391; doi:10.1186/s12915-017-0353-y)
Supplement: Additional file 5: Table S4. — tRNA genes and the number of their paralogs in selected eukaryotic genomes. (XLSX 15 kb) [file 12915_2017_353_MOESM5_ESM.xlsx]

## Sheet: S4_tRNA-abundance
Table S4. tRNA genes and the number of their paralogs in selected eukaryotic genomes.
Organisms		General characteristics					tRNAs without pseudogenes
species or strain	classification	tRNAs decoding 20AA	suppressor CUA	supressor UUA	Selenocysteine tRNAs (TCA)	Pseudogenes	GlnCUG	GlnUUG	LeuAAG	LeuGAG	LeuCAG	LeuUAG	LeuCAA	LeuUAA
Encephalitozoon cuniculi GB-M1 (GtRNADB)	Microsporidia	46N	0	0	0	0	1N	1N	1N	0	1N	1N	1N	1N
Encephalitozoon intestinalis ATCC 50506 (GtRNADB)	Microsporidia	46N	0	0	0	0	1N	1N	1N	0	1N	1N	1N	1N
Ashbya gossypii (GtRNADB)	Fungi	197N	0	0	0	0	2N	4N	0	1N	1N	6N	7N	2N
Aspergillus fumigatus Af293 (GtRNADB)	Fungi	178N	0	0	0	2N	6N	2N	6N	0	4N	0	2N	1N
Aspergillus nidulans FGSC A4 (GtRNADB)	Fungi	181N	0	0	0	0	5N	2N	6N	0	3N	2N	2N	1N
Aspergillus oryzae RIB40 (GtRNADB)	Fungi	242N	0	0	0	5N	7N	4N	0	0	4N	1N	0	2N
Botrytis cinerea B05.10 (GtRNADB)	Fungi	212N	0	0	0	2N	2N	6N	6N	0	1N	1N	5N	2N
Candida glabrata (GtRNADB)	Fungi	207N	0	0	0	0	2N	6N	0	1N	0	4N	8N	3N
Cryptococcus neoformans var. neoformans B-3501A (GtRNADB)	Fungi	137N	0	0	0	4N	3N	2N	6N	0	1N	0	3N	1N
Flammulina velutipes KACC42780 (GtRNADB)	Fungi	273N	0	0	0	13N	6N	4N	6N	0	2N	2N	4N	1N
Anopheles gambiae (GtRNADB)	Metazoa	414N	0	0	0	8N	11N	4N	5N	0	10N	3N	3N	2N
Drosophila melanogaster (GtRNADB)	Metazoa	288N	0	0	1N	4N	8N	4N	4N	0	8N	2N	4N	4N
Homo sapiens Dec 2013 (GtRNADB)	Metazoa	619N	2N	2N	3N	0	24N	18N	12N	0	11N	4N	12N	8N
Mus musculus mm10 Dec 2011 (GtRNADB)	Metazoa	468N	0	1N	1N	0	12N	7N	5N	0	10N	4N	4N	7N
Arabidopsis thaliana (GtRNADB)	Plantae	684 (Cp+N+Mt)	0	0	0	13N+2Mt	9N	8N+1Cp+1Mt	12N	1N	3N	10N+1Cp	10N+2Cp	6N
Oryza sativa (GtRNADB)	Plantae	738N	0	0	0	26N	10N	21N	15N	0	10N	10N	19N	4N
Leishmania major strain Friedlin (GtRNADB)	Euglenozoa	82N	0	0	0	1N	3N	1N	3N	0	2N	1N	1N	1N
Trypanosoma brucei TREU927 (TriTrypDB*)	Euglenozoa	63N	0	0	0	0	2N	1N	1N	0	1N	1N	1N	1N
Trichomonas vaginalis G3 (TrichDB*)	Metamonada	464N	0	0	0	3N	9N	9N	19N	0	2N	2N	6N	6N
Giardia intestinalis assemblage A strain WB (GiardiaDB*)	Metamonada	61N	0	0	0	2N	1N	3N	2N	0	1N	1N	1N	1N
Giardia Assemblage A2 isolate DH (GiardiaDB*)	Metamonada	50N	0	0	0	2N	1N	2N	2N	0	2N	1N	1N	1N
Giardia Assemblage B isolate GS (GiardiaDB*)	Metamonada	56N	0	0	0	2N	1N	5N	2N	0	1N	1N	1N	1N
Giardia Assemblage B isolate GS_B (GiardiaDB*)	Metamonada	60N	0	0	0	1N	1N	6N	0	0	1N	1N	1N	1N
Giardia Assemblage E isolate P15 (GiardiaDB*)	Metamonada	59N	0	0	0	2N	1N	3N	1N	0	1N	1N	1N	1N
Spironucleus salmonicida ATCC50377 (GiardiaDB*)	Metamonada	132N	2N	7N	0	1N	2N	1N	5N	0	1N	1N	2N	4N
Cryptosporidium hominis TU502 (CryptoDB*)	Apicomplexa	46N	0	0	0	0	1N	1N	0	1N	1N	1N	1N	1N
Plasmodium falciparum (GtRNADB)	Apicomplexa	35N	0	0	0	0	1N	1N	1N	0	1N	1N	1N	1N
* analyzed by tRNAscan-SE v.1.21
(N) nucleus-encoded tRNA
(Cp) plastid-encoded tRNA
(Mt) mitochondrion-encoded tRNA
