# Supplementary material for: Nuclear genetic codes with a different meaning of the UAG and the UAA codon
Source: BMC Biol. 2017 Feb 13;15:8. doi: 10.1186/s12915-017-0353-y (PMC5304391; doi:10.1186/s12915-017-0353-y)
Supplement: Additional file 7: — Complete 18S rRNA sequences of rhizarian exLh and Iotanema spirale (re)assembled from RNAseq reads. (TXT 7 kb) [file 12915_2017_353_MOESM7_ESM.txt]

>18S_rRNA-Rhizarian_exLh@Illumina-reassembled

tgtgtatatacatgagtagaatatatatgatatatataatataaatatattacctggtttatcctgccagtagcatatgcttgtctcaaagattaagccatgcaagtgtaagtataaacttgttttatatagtgaaactgcgtacagctcattatatcagtgagaattaaattagggtgttatttattacggatatctacggaaaatctgtagttaatacgtataatggtattttttacaaatatataacaagtaattgttatatataattgataaagtaaaaaaaaaagtaataatgttaatagttttacatatgtaaaacatccctaaataactctctgccctatcagctagatggtaaggtaatggcttaccatggtgatgacgggtaacgggggataaacgttcgactccggagagggagcctgagaaatggctaccacatccaaggaaggcagcaggcgcgtaaattacccaaatcccaattcggggaggtagtgacaaggagtgttgatgataatataatgtatatatatttatatatatacaattatcaatcaagatgaataatacataaataagatgatgaatgcaactggagggcaagtctggtgccagcagccgcggtaattccagctccaggagcgtattttaaaattgttgcagttaaagcgctcgtagttgaattgagtttattattgagattataatttgtatttatatatatgtaatgtatatataaatacatataatcttgtatgaacaattgtatatttatatatatgaaataatgtatataaatataatatagactgtgaataaaagaaaaagctaaaagtataggaaatatatcctgtatctagattacagaatctatataaaaatgttattattattgatgaaaatagatgggggtgctcgtactctatagggacaggtgaaattggatgatctatggaagacgaactatagcgaaagcattcaccaagtatatatttttcaataaagaacgaaagttggaggatcgaagacgattagataccgtcgtagtttcaactataaacgatgtcagttagagggatgaattatgcgagtaataattttgtatttataattatatatatatatatatgtatatatatataattataataagaatatactatgctaatttattaatctatcgggaaaccgtaaacgtttggaccctggggagagtatgatcgcaagattgatatttaaagtaaatgaggggatcgtaccaccaggagtggagtgtgcggtttaatttgacccaacacgcgaaaacttaccaggtccggatatagtgaggatagacaggttatagatctttcttaattctatgggtggtggtgcatggccgttgtcagttcgtggattggtgatttgtctggttgattccgataacggacgagacttttattggtaataaaaatgggtaatatatattacttagtatagataatattaatatattaatatatattaattatgtataatatgtgtatgtatgtatgtacatatatgtgttgtatagaaatctttaccaagacttgcggtgttctagccgaaggaaggaaaaggcaataacaggtccgtgatgcccttagatgtcctgggctacacgcgcgctacaatgagtagatacaataagtattatattatataaatatgaatggtatttaattacaattttctatttattatcctactgggagaccagatggtaatcttgaaatctaactcatgacggggattgatggttgaaattatgcatcatgaacgaggaattcctagtaagcatacttgataagagtatactgattatgtccctgtgatttgtacacaccgcccgtcgctgtaaccgatggatgttatggtaaggtatatagagatgataattatatatataattatttcaaagtatcccaagccataccatgtagaggatgcaaaagtcgtaacaaggtttccgtaggtgaacct


>18S_rRNA-Iotanema_spirale@comp10311_c1

CAAAATGCTAAGAAGAATGCACGGAGCAAAGAAATATCCAAGGAAGCTCAAACATCATAGCGGGATGCGATTGCCGAAAG
TGGAGGCTGGCGATGATGATATGCGCACTCTGATACCTCATCTGATTCTCCATTCCTCATGCTGACACCGCCGCCCTGGA
CTCATCCATCTACCTCCCAGTCTCGCCCTCGCAGTGGGTGCACCGCGCTATATATGTAGGGGAACCTACGAGACAAGCTG
TGATCCTCATCGACGCAGCTGTGTGACTTACCAATGGTAACACACCTAATCATACCCAGCGATTGCTGGATATCAGCATG
GAACTGACATGGGAACACCACTCTAGTCCGATGACTAATGTCACCCTTCACTAGTTACCTGGTTGATCCTGCCAGTTGTT
ATATGCTCTGTTCAAGGACTAAGCCATGCATGCCACGACCAAGCATTTGATCGGCTACTCGGCGGATGGCTCCGTACAAC
AGTTGTAGTTTACCCAACGGTCCTCAAGACGGATACCTCTTGGAAACCGGAGCTAATACGTGCCCTACAAGCTCAGCTTG
GCACATGTTAGGTCAGACCATCTCTGTGGACTCATAACATCATAGCGGACCGCAAGGCGCGTTGGATAAACTTCTGCCCC
ATCACCTGGTATGTAGGGTAGTGGCCTACATAGGGGTTTACGGGTTCGGAGGTTGTGGGATCGACCCCGGAGAGAACGCT
TGAGAGTCGGCGTTCACGTCTAAGGACGGCAGCAGGCGCGCAACCTGCCCAATCGGTAAAGCCGGAGGTGGCGACGAACA
GTACCAACACCGTAAGGTGATCGGCATGACAGTGCTGTAAGTAGGCACTGGAACGCAAGGAGAGGGCAAGTCTGGTGCCA
GCAGCCGCGGTAATTCCAGCTCTCCTAGTGTATGCAAAAGTTGCTGCAGTTAAAGCGCTCCTATTTGGCAATCGGATAGA
TCCGAGGTGCCGGGCTTCGGCTCTGAGCACCCTAGGTCTATCTTTAGGGTATTCTTAATACCCCAGTTACCATGAGAAAA
CTGTAGCGCTCAAAGCAAGCATAGCTGAGCATTTAAGCATGGGATAACAAGCCACGACTCCACGTGCGCTGTTGGTCCGT
TCGGAGGAGTAATGAGTAAGAGGGGCAGTTGGGGGCCTTAGTACGATGGCGCCAGAGGTGAAATTCCGAGACCGCCGTCA
GACTACCTGCAGCGAAAGCGTTGGCCAAGGATGCTTTCATTAATCAAGAACGAAGGCAAGGGGATAGAAGGCGATCAGAC
ACCACCGTATTCCTTGCCATAAACGATGCCGCCTATGGAATTGAGAGGGCTGTAGACCCTCCCAGCGCCTTTTCTGAAAG
GAAAGTCTTCGGGCCCTGGGGGGAGTCTGGTCGCAAGGCTGAAACTTAAAGGAATTGACGGAAGGGCACCACAAGTCGTG
GAACCTGCGGTTTAATTTGAGTCAACACGGGGCAGCTTACCAGGGGCCGAGCACAGTGGGATGGACGCATTCGAGGTGCT
TCTTGATTTGTGCAGTGGTGATGCATGGCCGTTCTTAGTTCGTGGGCTGGCCTGTCTGCTTGATTGCGATAACGAACGAG
ACCCCTACCCATCAGATGATCAATTAAGATACCTGAAGGGACATCGTCTGCAAGGACGAGGAAGTAGGGGGCCATAACAG
GTCTGTGATGTCCTTAGAGATCCTGGGCTACACGCGTGTTACAATGGCAGTGGCACTGAGTTGCATTATCGAAAGTTAAT
GCTAATCTGTGAAACGCTGCCGTGGTTGGGATTGACGCTTGGAATTGCGTCATGAACGAGGAATGACTAGTACGTGGGCG
TCACCAACGCCTACGGATTACGTCAATGTCCTTTGTACACACCGCCCGTCACTGTTCTCGATGGCGCGCTAAGCGAGTTG
TTCAGACGCTGTTACGAATTCATTCGTGACGCGGAAGTTCCGCAAGCTTCGTGCGTTAGAGAGAGCAAAAGTCGTAACAA
GGTAGCCGTCGGAGAACCAGCGGCTGGATCATTTACAAGGTGAAGATTAACGAGTGGAGACTAATAGAGTGGCTTCAATA
CAGAGATACATTTAGCGTCTTGCGACGGCGGATGTCTCGGGTCACGGATCGAGGAAGAGCGCAGCGAGTGGCGATACCCA
TGGTGAACCGCAAGGCCCCGCGAACCACGATCCTCTAACGCATATTGCACTTCGGTAGGTTAAGGTCAGCGCGTATATAT
ATTGTGACTGGTATTCATAGGGAATACTTAATGATGATGGTGTATAAGCGAACACTAATACTACCATTCAATATTGCGCC
TGCTCTTAGCCAGGTTACCCCCTGAACTTAAGCATATCATTAAGGGGAGGAAGAGAAACCAACAGGGATTCCCATAGTAG
TGGCGAACGAAATGGGATGAGTCCAAGGTGAGAGCCAACCTAGTTGGATTGCGCCCTAGTTATTAGTGTAGTATGTTAGA
GTTGATAGGAAGTTAGTTGGAACGCTACACCATAGAGGGTGATAGTCCCGTAGTATCCATTCTAGCATACATGTACTAGT
AATGTGAGTCGGGTAGCTTGGGAGTGCTGCCTTAAGATCGGAGGTGCGAACCTTCGAAGACTAAATACAGCCGTGACACC
GATAGCGAACAAGTACCGTGAGGGAACGATGAAAAGCACTCTGGAGAGAGAGTGAAAAGTACCTGAACCCGTCGCAAGGG
AAGAGCATAGCAATATGTTAATGGTATACTTCAATACTGAAGTGGGCACTTGAGATACCTAGTGTTGCTATGCTACCCGT
CTTGAAACACGGACCAAGGAGTCGTCGCATGAGGCGAGCAAATGAGTAGAACACTCACATGCGAAGCGAAAGCGAAGGAT
AGACAACCTAGTTGGCATATCCTAGGGCTTACGAGTACCTAAGAGTCTCATGCGTCGGACCCGAAAGACGGTGATCTTTA
CGTGGCTAGGACGAAGCCAGGGGAAACTCTGGTGGAGGTCCGTAGGCGTCCTGATCTGCGAATCGGTGCTCTGAGTTGCG
TAAAGGGGCGAAAGACTCATCGAACCGTCTAGTAGCTGGTTCCCTCCGAAATTTCCCTCAGGATAGCAGTCGATTAATGA
GCTGCATGCGGTAGAGCAAAGGTTGGAGGTTAGGGGGACGCTTAGTTCTTCGCCTACTCCCGAACTGCGAACGTGTGCGC
CACTACTTACATGATAGAAGTCGTGGGTATAGTCAGATCGACTAGTGGGCCTTTCTCGGTAAGCGGGACGGGCACAGCGG
GACGAACCGAACGTGATGTTAAGGTGCCAAACTATTGGCTAATGAGAAACCTAAACGGCGTGCGTGGCTCATGACAGCAA
GAAGGTGTCCCCAAAAGTAGGAATCCTCCAAGGAGTGTGTTACAACTCACTTGCCGAAGCCAGGTGCCCGGAAAATGGAT
GGCGCTAAAGCCAATGACCTATACATCACCACTGTTTTAGGTAAAACAGTGAGTAGGAGGGCGTGTTGGTAGGGTAGAAG
TACTAATGTGAATTAGTATGGACCTTCCAATAGTGCAGATCTTGGTGGTAGTAGCGATTACATATGTGAGAACCATATGG
ACTGAAGTGGAGAAGGGTTCCGTGGCCACTGCGTTTGTCCACGGGTTAGTCGATCCTAAGAGCTAGGAGAAATCCATGAA
CAGGGCAATTTGAAAGGATAGCCCGTAGTCGAAAGGGAATGCAGTTAACATTCTGCAACCTAGAATCGGAGCAACGGTAA
CGTAATACACTTGGTAACACTGGAGATTATGTAAGCAGGAGTCATCTTGTCCTGTTAACATTACGATGACAAAGGAAGCG
AGTTAATCGGAGATATTGTTGTTGTGATGGAAGAGCGAATAGTCTTACATTAATCTACAGTCCATGAAAAGCCAAGGCAA
AGTACTCAAGATTCTAGATCGTACCAAAACCGCAGCAGGTCTCCAGGGTTCGTAGCCTCTAGTCAAGCGGATTAACATAA
GTAAGGGAAGTCGGCAAAATAGGTCCGTAACTTCGGGATAAGGGCTGGCTCTGTCGATAGGAGGAAGGGAGTGAAGGGCG
CGTGCTAGGTACAAGTTAAGAGTAAGCTTGCTTACACTTGCTTGTAGCTGGCACTTAACCCTTTACCGATGCTTGCATCA
TGCCTTCCTGTTTAGCTATCAAGATGGAACTGGAACGGACAAGGGGAACCCAACTGTCTAATTAAAACATAGCATGACGA
CGTAGTGTAAGCTATGTGACGCCATGTGAATTCTGCCCAGTGCTCTGACAGTGACTCTGAAGAAGTTCAGCCAAGCTCGG
GTTAACGGCGGGAGTAACCTTGACTCTCTTAAGGTAGCCAAATGCCTCGTCATGTAATTAGTGACGTGCATGAATGGATC
AATGAGGTTCCCACTGTCCCTACTTATGCTCCGGCGAAACCACAGCCATGGGAACGGGCTTGGAATTAATCAGCGGGGCA
AGAAGACCCTGTTGAGCTTTACTCTAGTCAGCTGTTGTGGAGCGGCCGTTCGGATAGAGTGTAGCTGGGAGCCCCTAGGG
CGTCGATGGAACACCAGCACCGAGCGCGCCACTCTGCTTACCGGGTTATTAGATTATCGTTAATTGTATGCTTTAATCCG
TCCTGGGACAATAGCCGATGGGGAGTTTGGCTGGGGCGGCATAACCGCTATATGGTAACGCGGTTGTCCTAAGGGGAGCT
CAGTAGGATCAGAACTCCTACGTTGAGTATAAGGGCAAAAGCTCCCTTGACATGTAAGACCAGTACTCTTACATGCCGTG
AAAGCGTGGCCTAGTGATCCTTTGATGGAATGTTAGCTTCCACATTGGTGTCAGAAAAGTTACCACAGGGATAACTGGCT
TGTGGCAGCCAAGCGTTCATAGCGACGTTGCTTTTTGATTCTTCGATGTCGGCTCTTCCTATCATGGGGAAGCAGAATTC
CCCAAGCGTCGGATTGTTCACCCGCCAACAGGGATCGTGAGCTGGGTTTAGACCGTCGTGAGACAGGTTAGTTTTACCCT
ACTGATAAGCCTATGTTATCAGCAATCCATTCCAGTACGAGAGGAACAGGTGGATCAGACCACTGGTTTGTGCGTTTGTT
CGACCGAACAGCGACGCCAAGCTACGTCTGCCGGGCCACGGCTGAGCGCCTCTAAGCCGGCACCCGCGCTGCATCAACAT
AGTATTGTGGCTAGGCTAGAGTATTGTAGTACCGAAGCTCCTTGTGTGTGTAGTATCACGGCTTGTCACTGCTTGACCTC
CCAGAGACCATGGGTATGGCCACTACAACCGTAAGGTCGAGAGCGCGCTGCGCGATCACCTGAAGTT
